# Supplementary material for: A new genus of water mites (Acari, Hydrachnidia, Wettinidae) from bromeliad phytotelmata in the Brazilian Atlantic rainforest
Source: Zookeys. 2015 Aug 6;(516):27–33. doi: 10.3897/zookeys.516.10179 (PMC4547367; doi:10.3897/zookeys.516.10179)
Supplement: XML Treatment for Bromeliacarus [file zookeys.516.10179-treatment1.xml]

<!DOCTYPE tp:taxon-treatment
  PUBLIC "-//TaxonX//DTD Taxonomic Treatment Publishing DTD v0 20100105//EN" "tax-treatment-NSO.dtd">
<tp:taxon-treatment xmlns:tp="http://www.plazi.org/taxpub"><tp:treatment-meta><kwd-group><label>Taxon classification</label><kwd><named-content content-type="kingdom">Animalia</named-content></kwd><kwd><named-content content-type="order">Prostigmata</named-content></kwd><kwd><named-content content-type="family">Wettinidae</named-content></kwd></kwd-group><mixed-citation publication-type="journal"><person-group><name><surname>Pešić</surname><given-names>Vladimir</given-names></name><name><surname>Piccoli</surname><given-names>Gustavo Cauê de Oliveira</given-names></name><name><surname>de Araújo</surname><given-names>Marcel Santos</given-names></name><name><surname>Rezende</surname><given-names>José Marcos</given-names></name></person-group><article-title>A new genus of water mites (<tp:taxon-name><tp:taxon-name-part taxon-name-part-type="subclass">Acari</tp:taxon-name-part></tp:taxon-name>, <tp:taxon-name><tp:taxon-name-part taxon-name-part-type="above-genus">Hydrachnidia</tp:taxon-name-part></tp:taxon-name>, <tp:taxon-name><tp:taxon-name-part taxon-name-part-type="family">Wettinidae</tp:taxon-name-part></tp:taxon-name>) from bromeliad phytotelmata in the Brazilian Atlantic rainforest</article-title><source>Zookeys</source><day>6</day><month>8</month><year>2015</year><volume>2015</volume><issue>516</issue><fpage>27</fpage><lpage>33</lpage><pub-id pub-id-type="doi">10.3897/zookeys.516.10179</pub-id></mixed-citation></tp:treatment-meta><tp:nomenclature><label>Genus</label><tp:taxon-name>
                            <tp:taxon-name-part taxon-name-part-type="genus">Bromeliacarus</tp:taxon-name-part>
                            <object-id xmlns:xlink="http://www.w3.org/1999/xlink" content-type="zoobank" xlink:type="simple">http://zoobank.org/581654AA-B239-4585-BF32-20FACD7359DC</object-id>
                        </tp:taxon-name><tp:taxon-authority>Pešić</tp:taxon-authority><tp:taxon-status xmlns:xlink="http://www.w3.org/1999/xlink" xlink:type="simple">gen. n.</tp:taxon-status></tp:nomenclature><tp:treatment-sec sec-type="Diagnosis"><title>Diagnosis.</title><p>Characters of the family <tp:taxon-name><tp:taxon-name-part taxon-name-part-type="family">Wettinidae</tp:taxon-name-part></tp:taxon-name> (see <xref ref-type="bibr" rid="B2">Cook et al. 2000</xref>): dorsum with a large central shield bearing two pairs of glandularia and a pair of postocularia (Fig. <xref ref-type="fig" rid="F2">2D</xref>), flanked by ring composed of 6 pairs of platelets (Figs <xref ref-type="fig" rid="F1">1A</xref>, <xref ref-type="fig" rid="F2">2A</xref>), with 1<sup>th</sup>, 2<sup>nd</sup>, 3<sup>rd</sup>, 4<sup>th</sup>, and 6<sup>th</sup> pairs bearing glandularia; 6<sup>th</sup> pair of platelet fused to each other, occasionally on one side 5<sup>th</sup> platelet fused with 4<sup>th</sup> platelet. Venter with coxal plates and genital field fused into a ventral shield (Figs <xref ref-type="fig" rid="F1">1B</xref>, <xref ref-type="fig" rid="F2">2C</xref>, <xref ref-type="fig" rid="F2">2E</xref>); suture lines indicating posterior edges of anterior three coxal plates weakly indicated but directed posteriorly; IV-L insertion laterally, well separated from each other and without projections; coxoglandularia 1 in posterior edges of Cx-II; Cx-IV without glandularia; coxoglandularia 2 between Cx-IV and genital field. Legs: I-L stocky, I-L-6 with a long and deep claw socket extending over more than half the dorsal segment surface (Fig. <xref ref-type="fig" rid="F1">1E</xref>), claw large, ventral clawlet apically rounded, slightly longer than main claw (Fig. <xref ref-type="fig" rid="F1">1C</xref>); legs I-IV without swimming setae. Genital field with 7-9 pairs of acetabula; acetabular plates fused with ventral shield in both sexes (Figs <xref ref-type="fig" rid="F1">1B</xref>, <xref ref-type="fig" rid="F2">2C</xref>); suture lines between genital field and ventral shield obliterated; excretory pore incorporated into ventral shield. Gnathosoma with relatively long apodemes (Fig. <xref ref-type="fig" rid="F1">1K</xref>); palp slender, P-4 bearing two short ventral setae inserting in the centre and a peg-like mediodistal seta (Fig. <xref ref-type="fig" rid="F1">1F–G</xref>).</p><fig id="F1" position="float" orientation="portrait"><label>Figure 1.</label><caption><p><bold>A–H</bold> <italic><tp:taxon-name><tp:taxon-name-part taxon-name-part-type="genus">Bromeliacarus</tp:taxon-name-part> <tp:taxon-name-part taxon-name-part-type="species">cardoso</tp:taxon-name-part></tp:taxon-name></italic> sp. n., female: <bold>A</bold> idiosoma, dorsal view <bold>B</bold> idiosoma, ventral view <bold>C</bold> claw of first leg <bold>D</bold> I-L <bold>E</bold> I-L-5 and -6 <bold>F</bold> palp, lateral view <bold>G</bold> palp, medial view <bold>H</bold> chelicera <bold>I</bold> IV-L <bold>K</bold> gnathosoma. Scale bars: 100 µm.</p></caption><graphic xmlns:xlink="http://www.w3.org/1999/xlink" xlink:href="zookeys-516-027-g001.jpg" position="float" orientation="portrait" xlink:type="simple" id="oo_48977.jpg"/></fig><fig id="F2" position="float" orientation="portrait"><label>Figure 2.</label><caption><p><bold>A–E</bold> <italic><tp:taxon-name><tp:taxon-name-part taxon-name-part-type="genus">Bromeliacarus</tp:taxon-name-part> <tp:taxon-name-part taxon-name-part-type="species">cardoso</tp:taxon-name-part></tp:taxon-name></italic> sp. n. (<bold>A, D–E</bold> female <bold>B–C</bold> male) <bold>A–C</bold> line drawing <bold>D–E</bold> photographs: <bold>A</bold> ring of platelets surrounding dorsal plate <bold>B</bold> gnathosoma <bold>C, E</bold> idiosoma, ventral view <bold>D</bold> dorsal plate. Scale bars: 100 µm.</p></caption><graphic xmlns:xlink="http://www.w3.org/1999/xlink" xlink:href="zookeys-516-027-g002.jpg" position="float" orientation="portrait" xlink:type="simple" id="oo_48978.jpg"/></fig></tp:treatment-sec><tp:treatment-sec sec-type="Type species"><title>Type species.</title><p><italic><tp:taxon-name><tp:taxon-name-part taxon-name-part-type="genus">Bromeliacarus</tp:taxon-name-part> <tp:taxon-name-part taxon-name-part-type="species">cardoso</tp:taxon-name-part></tp:taxon-name></italic> sp. n.</p></tp:treatment-sec><tp:treatment-sec sec-type="Etymology"><title>Etymology.</title><p>Named for its occurrence in bromeliad phytotelmata, and the Latin <italic>acarus</italic> meaning “<italic>mite</italic>”.</p></tp:treatment-sec><tp:treatment-sec sec-type="Remarks"><title>Remarks.</title><p>Adults of <italic><tp:taxon-name><tp:taxon-name-part taxon-name-part-type="genus">Bromeliacarus</tp:taxon-name-part></tp:taxon-name></italic> gen. n. share with those of all <tp:taxon-name><tp:taxon-name-part taxon-name-part-type="family">Wettinidae</tp:taxon-name-part></tp:taxon-name> the apomorphic characteristic modifications of first leg (short and stocky with tarsal claw sockets exceptionally large and claws large with ventral clawlet slightly longer than main claw) and fourth leg (trochanter being long and massive, tarsal claw sockets reduced) and the posterior orientation of the suture lines between coxal plates. This new species is autapomorphic in having 7-9 pairs of genital acetabula flanking the gonopore. Other members of <tp:taxon-name><tp:taxon-name-part taxon-name-part-type="family">Wettinidae</tp:taxon-name-part></tp:taxon-name> differ in exhibiting the plesiotypic character state of small number of genital acetabula (i.e., <italic><tp:taxon-name><tp:taxon-name-part taxon-name-part-type="genus">Stormaxonella</tp:taxon-name-part></tp:taxon-name></italic> K.O. Viets, 1962 with four pairs of acetabula, all other genera with three pairs of acetabula but one species of <italic><tp:taxon-name><tp:taxon-name-part taxon-name-part-type="genus">Wettina</tp:taxon-name-part></tp:taxon-name></italic> (<italic><tp:taxon-name><tp:taxon-name-part taxon-name-part-type="genus">Wettina</tp:taxon-name-part> <tp:taxon-name-part taxon-name-part-type="species">octopora</tp:taxon-name-part></tp:taxon-name></italic> Cook) with four pairs. Due to the similar structure of dorsal shield, the new genus appears to be related to <italic><tp:taxon-name><tp:taxon-name-part taxon-name-part-type="genus">Stormaxonella</tp:taxon-name-part></tp:taxon-name></italic> K.O. Viets, 1962. This character state <!--PageBreak-->is apomorphic and may indicate that both genera belong to a monophyletic group within <tp:taxon-name><tp:taxon-name-part taxon-name-part-type="family">Wettinidae</tp:taxon-name-part></tp:taxon-name>. However in light of striking difference in genital field and palp (<italic><tp:taxon-name><tp:taxon-name-part taxon-name-part-type="genus">Stomoxanella</tp:taxon-name-part> <tp:taxon-name-part taxon-name-part-type="species">scutulata</tp:taxon-name-part></tp:taxon-name></italic> is autapomorphic in P-4 bearing one thick, spatulate seta medially in proximal third of segment) it would appear that divergence from a common ancestor have occurred early during wettinid evolution. <xref ref-type="bibr" rid="B2">Cook et al. (2000</xref>; 437) claim that “<italic>the occurence of different clades on widely separated land masses in both the Northern and Southern Hemispheres suggests that members of this family were distributed throughout Pangea before it broke apart during the Jurassic</italic>”.</p></tp:treatment-sec><ref-list><ref id="B2"><mixed-citation xmlns:xlink="http://www.w3.org/1999/xlink" xlink:type="simple"><person-group><name name-style="western"><surname>Cook</surname><given-names>DR</given-names></name><name name-style="western"><surname>Smith</surname><given-names>IM</given-names></name><name name-style="western"><surname>Harvey</surname><given-names>MS</given-names></name></person-group> (<year>2000</year>) <article-title>Assessment of lateral compression of the idiosoma in adult water mites as a taxonomic character and reclassification of <italic><tp:taxon-name><tp:taxon-name-part taxon-name-part-type="genus">Frontipodopsis</tp:taxon-name-part></tp:taxon-name></italic> Walter, <italic><tp:taxon-name><tp:taxon-name-part taxon-name-part-type="genus">Wettina</tp:taxon-name-part></tp:taxon-name></italic> Piersig and some other basal <tp:taxon-name><tp:taxon-name-part taxon-name-part-type="superfamily">Hygrobatoidea</tp:taxon-name-part></tp:taxon-name> (<tp:taxon-name><tp:taxon-name-part taxon-name-part-type="subclass">Acari</tp:taxon-name-part></tp:taxon-name>: <tp:taxon-name><tp:taxon-name-part taxon-name-part-type="above-genus">Hydrachnidia</tp:taxon-name-part></tp:taxon-name>).</article-title> <source>Invertebrate Taxonomy</source> <volume>14</volume>: <fpage>433</fpage>–<lpage>448</lpage>. doi: <ext-link ext-link-type="doi" xlink:href="10.1071/IT99014" xlink:type="simple">10.1071/IT99014</ext-link> </mixed-citation></ref></ref-list></tp:taxon-treatment>
