# Supplementary material for: A new genus of water mites (Acari, Hydrachnidia, Wettinidae) from bromeliad phytotelmata in the Brazilian Atlantic rainforest
Source: Zookeys. 2015 Aug 6;(516):27–33. doi: 10.3897/zookeys.516.10179 (PMC4547367; doi:10.3897/zookeys.516.10179)
Supplement: XML Treatment for Bromeliacarus cardoso [file zookeys.516.10179-treatment2.xml]

<!DOCTYPE tp:taxon-treatment
  PUBLIC "-//TaxonX//DTD Taxonomic Treatment Publishing DTD v0 20100105//EN" "tax-treatment-NSO.dtd">
<tp:taxon-treatment xmlns:tp="http://www.plazi.org/taxpub"><tp:treatment-meta><kwd-group><label>Taxon classification</label><kwd><named-content content-type="kingdom">Animalia</named-content></kwd><kwd><named-content content-type="order">Prostigmata</named-content></kwd><kwd><named-content content-type="family">Wettinidae</named-content></kwd></kwd-group><mixed-citation publication-type="journal"><person-group><name><surname>Pešić</surname><given-names>Vladimir</given-names></name><name><surname>Piccoli</surname><given-names>Gustavo Cauê de Oliveira</given-names></name><name><surname>de Araújo</surname><given-names>Marcel Santos</given-names></name><name><surname>Rezende</surname><given-names>José Marcos</given-names></name></person-group><article-title>A new genus of water mites (<tp:taxon-name><tp:taxon-name-part taxon-name-part-type="subclass">Acari</tp:taxon-name-part></tp:taxon-name>, <tp:taxon-name><tp:taxon-name-part taxon-name-part-type="above-genus">Hydrachnidia</tp:taxon-name-part></tp:taxon-name>, <tp:taxon-name><tp:taxon-name-part taxon-name-part-type="family">Wettinidae</tp:taxon-name-part></tp:taxon-name>) from bromeliad phytotelmata in the Brazilian Atlantic rainforest</article-title><source>Zookeys</source><day>6</day><month>8</month><year>2015</year><volume>2015</volume><issue>516</issue><fpage>27</fpage><lpage>33</lpage><pub-id pub-id-type="doi">10.3897/zookeys.516.10179</pub-id></mixed-citation></tp:treatment-meta><tp:nomenclature><tp:taxon-name>
                            <tp:taxon-name-part taxon-name-part-type="genus">Bromeliacarus</tp:taxon-name-part>
                            <tp:taxon-name-part taxon-name-part-type="species">cardoso</tp:taxon-name-part>
                            <object-id xmlns:xlink="http://www.w3.org/1999/xlink" content-type="zoobank" xlink:type="simple">http://zoobank.org/8A11B848-9412-4A5A-9C0A-53A970719CE1</object-id>
                        </tp:taxon-name><tp:taxon-authority>Pešić</tp:taxon-authority><tp:taxon-status xmlns:xlink="http://www.w3.org/1999/xlink" xlink:type="simple">sp. n.</tp:taxon-status><xref ref-type="fig" rid="F1">Figs 1</xref><xref ref-type="fig" rid="F2">, 2</xref></tp:nomenclature><tp:treatment-sec sec-type="Type series"><title>Type series.</title><p>Holotype female, dissected and slide mounted in Hoyer’s fluid, Brazil, São Paulo, Cananéia, <named-content xmlns:xlink="http://www.w3.org/1999/xlink" content-type="dwc:verbatimCoordinates" xlink:type="simple">25°04'16"S, 47°55'23"W</named-content>, in <italic><tp:taxon-name><tp:taxon-name-part taxon-name-part-type="genus">Quesnelia</tp:taxon-name-part> <tp:taxon-name-part taxon-name-part-type="species">arvensis</tp:taxon-name-part></tp:taxon-name></italic> (Vellozo) Mez. (<tp:taxon-name><tp:taxon-name-part taxon-name-part-type="family">Bromeliaceae</tp:taxon-name-part></tp:taxon-name>), v.2013 col. Gustavo Cauê de Oliveira Piccoli. Paratype: three females (two of them damaged, palps and legs lacking), one male (damaged, palps and legs lacking), same data as holotype, two females (both damaged) and one male dissected and slide mounted in Hoyer’s fluid.</p></tp:treatment-sec><tp:treatment-sec sec-type="Diagnosis"><title>Diagnosis.</title><p>As given for genus.</p></tp:treatment-sec><tp:treatment-sec sec-type="Description"><title>Description.</title><p>Character states as given in generic diagnosis.</p></tp:treatment-sec><tp:treatment-sec sec-type="Measurements"><title>Measurements.</title><p>Female (holotype, in parentheses some measurements of paratype): Idiosoma (ventral view: Fig. <xref ref-type="fig" rid="F1">1B</xref>) L/W 434/375 (441-456/367-400). Dorsal shield (Figs <xref ref-type="fig" rid="F1">1A</xref>, <xref ref-type="fig" rid="F2">2D</xref>) L/W 363/308 (398-409/309-322), ratio 1.18 (1.27–1.29); gnathosomal bay L 69 (78); distance between IV-leg insertions 172 (173); gonopore L/W 69/39 (63/40), distance between most lateral pairs of Ac 146 (151). Palp (Figs <xref ref-type="fig" rid="F1">1F-G</xref>): total L 177; L/H, L/H ratio: P-1, 25/14, 1.8; P-2, 44/28, 1.6; P-3, 32/20, 1.6; P-4, 48/15, 3.1; P-5, 28/8, 3.4; gnathosoma vL 72, with apodemes 105; chelicera total L 86. Legs: dL of I-L (Fig. <xref ref-type="fig" rid="F1">1D</xref>): 41, 51, 40, 52, 51, 74; I-L-6 H 26, I-L-6 dL/H ratio 2.8; dL of II-L-2-6: 59, 44, 55, 64, 72; dL of III-L-2-6: 56, 45, 59, 72, 72; dL of IV-L (Fig. <xref ref-type="fig" rid="F1">1I</xref>): 75, 56, 66, 69, 71, 74.</p><p>Male: Idiosoma (ventral view: Fig. <xref ref-type="fig" rid="F1">1C</xref>) L/W 434/375. Dorsal shield L/W 384/306, ratio 1.26; gnathosomal bay L 77; distance between IV-leg insertions 167; gonopore L/W 54/6, distance between most lateral pairs of Ac 148.</p></tp:treatment-sec><tp:treatment-sec sec-type="Etymology"><title>Etymology.</title><p>Named after the locality (State Park of Ilha do Cardoso, São Paulo, Brazil) where the new species was detected.</p></tp:treatment-sec><tp:treatment-sec sec-type="Variability"><title>Variability.</title><p>The number of acetabula flanking the gonopore varies from 7 to 9 on each side. We found three different combinations Ac numbers flanking (right+left) the gonopore: 7+9 (one male), 8+8 (one female) and 8+9 (two females).</p></tp:treatment-sec><tp:treatment-sec sec-type="Distribution"><title>Distribution.</title><p>Brazil; only known from the type locality.</p></tp:treatment-sec><tp:treatment-sec sec-type="Habitat and biology"><title>Habitat and biology.</title><p>Members of <italic><tp:taxon-name><tp:taxon-name-part taxon-name-part-type="genus">Bromeliacarus</tp:taxon-name-part> <tp:taxon-name-part taxon-name-part-type="species">cardoso</tp:taxon-name-part></tp:taxon-name></italic> sp. n., are unusual about their habitats, because they appear to live only in the water-filled leaf axils of the bromeliads, <!--PageBreak--><!--PageBreak-->where they walk attached to submerged detritus in bromeliads tank or free swimming in water column. Additional collecting effort is clearly needed in order to understand life history as well as habitat preferences of this species. However, as already mentioned by <xref ref-type="bibr" rid="B1">Albertoni and Fikáček (2014)</xref>, the usual method used for searching for fauna inside bromeliads, i.e. dismantling the leaves one by one and washing the content in a tray, may not to be effective enough for very small species.</p><!--PageBreak--></tp:treatment-sec><tp:treatment-sec><!--Section generated to contain objects referenced in tp:taxon-treatment.--><fig id="F1" position="float" orientation="portrait"><label>Figure 1.</label><caption><p><bold>A–H</bold> <italic><tp:taxon-name><tp:taxon-name-part taxon-name-part-type="genus">Bromeliacarus</tp:taxon-name-part> <tp:taxon-name-part taxon-name-part-type="species">cardoso</tp:taxon-name-part></tp:taxon-name></italic> sp. n., female: <bold>A</bold> idiosoma, dorsal view <bold>B</bold> idiosoma, ventral view <bold>C</bold> claw of first leg <bold>D</bold> I-L <bold>E</bold> I-L-5 and -6 <bold>F</bold> palp, lateral view <bold>G</bold> palp, medial view <bold>H</bold> chelicera <bold>I</bold> IV-L <bold>K</bold> gnathosoma. Scale bars: 100 µm.</p></caption><graphic xmlns:xlink="http://www.w3.org/1999/xlink" xlink:href="zookeys-516-027-g001.jpg" position="float" orientation="portrait" xlink:type="simple" id="oo_48977.jpg"/></fig><fig id="F2" position="float" orientation="portrait"><label>Figure 2.</label><caption><p><bold>A–E</bold> <italic><tp:taxon-name><tp:taxon-name-part taxon-name-part-type="genus">Bromeliacarus</tp:taxon-name-part> <tp:taxon-name-part taxon-name-part-type="species">cardoso</tp:taxon-name-part></tp:taxon-name></italic> sp. n. (<bold>A, D–E</bold> female <bold>B–C</bold> male) <bold>A–C</bold> line drawing <bold>D–E</bold> photographs: <bold>A</bold> ring of platelets surrounding dorsal plate <bold>B</bold> gnathosoma <bold>C, E</bold> idiosoma, ventral view <bold>D</bold> dorsal plate. Scale bars: 100 µm.</p></caption><graphic xmlns:xlink="http://www.w3.org/1999/xlink" xlink:href="zookeys-516-027-g002.jpg" position="float" orientation="portrait" xlink:type="simple" id="oo_48978.jpg"/></fig></tp:treatment-sec><ref-list><ref id="B1"><mixed-citation xmlns:xlink="http://www.w3.org/1999/xlink" xlink:type="simple"><person-group><name name-style="western"><surname>Albertoni</surname><given-names>FF</given-names></name><name name-style="western"><surname>Fikáček</surname><given-names>M</given-names></name></person-group> (<year>2014</year>) <article-title>A new bromeliad-inhabiting species of <italic><tp:taxon-name><tp:taxon-name-part taxon-name-part-type="genus">Omicrus</tp:taxon-name-part></tp:taxon-name></italic> Sharp from South Brazil (<tp:taxon-name><tp:taxon-name-part taxon-name-part-type="order">Coleoptera</tp:taxon-name-part></tp:taxon-name>, <tp:taxon-name><tp:taxon-name-part taxon-name-part-type="family">Hydrophylidae</tp:taxon-name-part></tp:taxon-name>, <tp:taxon-name><tp:taxon-name-part taxon-name-part-type="subfamily">Sphaeridiinae</tp:taxon-name-part></tp:taxon-name>).</article-title> <source>Spixiana</source> <volume>37</volume>: <fpage>111</fpage>–<lpage>122</lpage>. </mixed-citation></ref></ref-list></tp:taxon-treatment>
